# Supplementary material for: Proteasomes Are Critical for Maintenance of CD133+CD24+ Kidney Progenitor Cells
Source: Int J Mol Sci. 2023 Aug 27;24(17):13303. doi: 10.3390/ijms241713303 (PMC10487892; doi:10.3390/ijms241713303)
Supplement: Supplementary file 1 [file ijms-24-13303-s001.zip]

Archive with 2 entries (2 files):
- Raw Proteomic Data Proteasomes S2.xlsx
- Supplemental Figures S1.pdf
