# Supplementary material for: Proteasomes Are Critical for Maintenance of CD133+CD24+ Kidney Progenitor Cells
Source: Int J Mol Sci. 2023 Aug 27;24(17):13303. doi: 10.3390/ijms241713303 (PMC10487892; doi:10.3390/ijms241713303)
Supplement: Supplementary file 1 [file ijms-24-13303-s001.zip › Raw Proteomic Data Proteasomes S2.xlsx]

## Sheet: Protein Results
Protein Annotation								Log2 VSN Normalized Exclusive MS1 Intensities								HRTPT_vs_HREC24T
id	Fasta headers	Majority protein IDs	Phospho (STY) site IDs	Score	UniProt ID	Gene Name	Description	HRTPT_r1	HRTPT_r2	HRTPT_r3	HRTPT_r4	HREC24T_r1	HREC24T_r2	HREC24T_r3	HREC24T_r4	logFC	CI.L	CI.R	AveExpr	t	B	P.Value	adj.P.Val	sig.PVal	sig.FDR
3231	sp|P25786|PSA1_HUMAN Proteasome subunit alpha type-1 OS=Homo sapiens OX=9606 GN=PSMA1 PE=1 SV=1;tr|F5GX11|F5GX11_HUMAN Proteasome subunit alpha type-1 OS=Homo sapiens OX=9606 GN=PSMA1 PE=1 SV=1;tr|B4DEV8|B4DEV8_HUMAN Proteasome subunit alpha type OS=Homo s	P25786;F5GX11;B4DEV8		66.558	P25786	PSMA1	Proteasome subunit alpha type-1	24.6945	24.6679	24.7091	24.6976	24.3237	24.3178	24.3599	24.3521	0.353906	0.301084	0.406728	24.5153	15.3346	7.3206	2.05351e-07	7.47308e-07	0	0
10	tr|A0A024RA52|A0A024RA52_HUMAN Proteasome subunit alpha type OS=Homo sapiens OX=9606 GN=PSMA2 PE=1 SV=1;sp|P25787|PSA2_HUMAN Proteasome subunit alpha type-2 OS=Homo sapiens OX=9606 GN=PSMA2 PE=1 SV=2;tr|A0A7I2V2H3|A0A7I2V2H3_HUMAN Proteasome subunit alpha	A0A024RA52;P25787;A0A7I2V2H3;A0A7I2YQP7;C9JCK5	4	38.938	A0A024RA52	PSMA2	Proteasome subunit alpha type	22.8705	22.7139	22.6996	22.7268	22.3506	22.3972	22.359	22.4145	0.372394	0.278132	0.466657	22.5665	9.04204	2.71053	1.34308e-05	2.75927e-05	0	0
3232	sp|P25788|PSA3_HUMAN Proteasome subunit alpha type-3 OS=Homo sapiens OX=9606 GN=PSMA3 PE=1 SV=2	P25788		39.414	P25788	PSMA3	Proteasome subunit alpha type-3	23.8807	23.8223	23.8215	23.7749	23.455	23.5062	23.4785	23.5227	0.334246	0.265653	0.402839	23.6577	11.1529	4.51155	2.62593e-06	6.46046e-06	0	0
3233	sp|P25789|PSA4_HUMAN Proteasome subunit alpha type-4 OS=Homo sapiens OX=9606 GN=PSMA4 PE=1 SV=1;tr|H0YN18|H0YN18_HUMAN Proteasome subunit alpha type-4 OS=Homo sapiens OX=9606 GN=PSMA4 PE=1 SV=1;tr|H0YMZ1|H0YMZ1_HUMAN Proteasome subunit alpha type (Fragment	P25789;H0YN18;H0YMZ1;H0YL69;H0YMA1;H0YKT8;H0YMI6;H0YKS0;H0YLC2		37.692	P25789	PSMA4	Proteasome subunit alpha type-4	23.4778	23.4695	23.4703	23.4799	23.0175	23.0875	23.0973	23.1414	0.388508	0.320698	0.456319	23.2801	13.1132	5.93179	7.24751e-07	2.10742e-06	0	0
3263	sp|P28066|PSA5_HUMAN Proteasome subunit alpha type-5 OS=Homo sapiens OX=9606 GN=PSMA5 PE=1 SV=3	P28066		74.853	P28066	PSMA5	Proteasome subunit alpha type-5	23.7318	23.7409	23.7802	23.758	23.3596	23.2947	23.3463	23.4213	0.397241	0.326019	0.468463	23.5541	12.7657	5.69483	8.98506e-07	2.54077e-06	0	0
1810	tr|G3V5Z7|G3V5Z7_HUMAN Proteasome subunit alpha type OS=Homo sapiens OX=9606 GN=PSMA6 PE=1 SV=1;sp|P60900|PSA6_HUMAN Proteasome subunit alpha type-6 OS=Homo sapiens OX=9606 GN=PSMA6 PE=1 SV=1;tr|G3V295|G3V295_HUMAN Proteasome subunit alpha type OS=Homo sap	G3V5Z7;P60900;G3V295;G3V3I1		67.603	G3V5Z7	PSMA6	Proteasome subunit alpha type	23.3084	23.2256	23.2633	23.1532	22.823	22.7661	22.8257	22.9491	0.396649	0.288275	0.505023	23.0393	8.37694	2.06969	2.40192e-05	4.67839e-05	0	0
2334	sp|O14818|PSA7_HUMAN Proteasome subunit alpha type-7 OS=Homo sapiens OX=9606 GN=PSMA7 PE=1 SV=1;tr|H0Y586|H0Y586_HUMAN Proteasome subunit alpha type-7 (Fragment) OS=Homo sapiens OX=9606 GN=PSMA7 PE=1 SV=1	O14818;H0Y586		59.417	O14818	PSMA7	Proteasome subunit alpha type-7	23.9745	23.9223	23.9125	23.9097	23.4448	23.4445	23.5651	23.5804	0.421038	0.330797	0.511278	23.7192	10.6788	4.13446	3.69539e-06	8.78437e-06	0	0
3157	sp|P20618|PSB1_HUMAN Proteasome subunit beta type-1 OS=Homo sapiens OX=9606 GN=PSMB1 PE=1 SV=2	P20618		38.462	P20618	PSMB1	Proteasome subunit beta type-1	22.7205	22.6587	22.7324	22.6864	22.3794	22.3585	22.3083	22.4485	0.325823	0.246279	0.405367	22.5366	9.37514	3.01706	1.01721e-05	2.14606e-05	0	0
3421	sp|P40306|PSB10_HUMAN Proteasome subunit beta type-10 OS=Homo sapiens OX=9606 GN=PSMB10 PE=1 SV=1;tr|J3QQN1|J3QQN1_HUMAN Proteasome endopeptidase complex (Fragment) OS=Homo sapiens OX=9606 GN=PSMB10 PE=1 SV=1	P40306;J3QQN1	2005;2006	14.767	P40306	PSMB10	Proteasome subunit beta type-10	20.1821	20.2031	20.2653	20.279	19.5762	19.514	19.609	19.6749	0.638837	0.54717	0.730504	19.9129	15.9507	7.67179	1.49194e-07	5.75395e-07	0	0
3556	sp|P49721|PSB2_HUMAN Proteasome subunit beta type-2 OS=Homo sapiens OX=9606 GN=PSMB2 PE=1 SV=1;tr|A0A087WVV1|A0A087WVV1_HUMAN Proteasome subunit beta type-2 OS=Homo sapiens OX=9606 GN=PSMB2 PE=1 SV=1	P49721;A0A087WVV1		23.87	P49721	PSMB2	Proteasome subunit beta type-2	22.221	22.2862	22.2341	22.2546	21.8575	21.8568	21.8958	21.9475	0.35959	0.291923	0.427258	22.0692	12.1628	5.26927	1.32152e-06	3.54582e-06	0	0
3555	sp|P49720|PSB3_HUMAN Proteasome subunit beta type-3 OS=Homo sapiens OX=9606 GN=PSMB3 PE=1 SV=2;tr|A0A087WUL2|A0A087WUL2_HUMAN Proteasome chain 13 (Fragment) OS=Homo sapiens OX=9606 GN=PSMB3 PE=1 SV=1;tr|A0A087WXQ8|A0A087WXQ8_HUMAN Proteasome chain 13 OS=Ho	P49720;A0A087WUL2;A0A087WXQ8;A0A087WY10		38.875	P49720	PSMB3	Proteasome subunit beta type-3	22.4668	22.3375	22.3958	22.3212	21.879	21.8948	21.9973	22.1276	0.405621	0.269159	0.542084	22.1775	6.80868	0.366154	0.000113685	0.000193167	0	0
3264	sp|P28070|PSB4_HUMAN Proteasome subunit beta type-4 OS=Homo sapiens OX=9606 GN=PSMB4 PE=1 SV=4	P28070		47.031	P28070	PSMB4	Proteasome subunit beta type-4	22.5	22.4566	22.4989	22.5009	22.1425	22.1003	22.0743	22.143	0.374052	0.313967	0.434136	22.302	14.2487	6.66725	3.71813e-07	1.20059e-06	0	0
3266	sp|P28074|PSB5_HUMAN Proteasome subunit beta type-5 OS=Homo sapiens OX=9606 GN=PSMB5 PE=1 SV=3	P28074		39.241	P28074	PSMB5	Proteasome subunit beta type-5	22.7978	22.7042	22.7477	22.7397	22.3565	22.3061	22.3897	22.4337	0.375852	0.296976	0.454727	22.5594	10.9064	4.31724	3.13143e-06	7.56578e-06	0	0
3265	sp|P28072|PSB6_HUMAN Proteasome subunit beta type-6 OS=Homo sapiens OX=9606 GN=PSMB6 PE=1 SV=4	P28072		14.356	P28072	PSMB6	Proteasome subunit beta type-6	22.1922	22.1957	22.2248	22.1869	21.7827	21.8587	21.8403	21.892	0.356447	0.290558	0.422337	22.0217	12.3819	5.42609	1.1464e-06	3.13852e-06	0	0
5829	sp|Q99436|PSB7_HUMAN Proteasome subunit beta type-7 OS=Homo sapiens OX=9606 GN=PSMB7 PE=1 SV=1	Q99436		10.902	Q99436	PSMB7	Proteasome subunit beta type-7	20.3212	20.5582	20.4343	20.5848	20.0207	20.3154	20.2152	20.2422	0.276251	0.0998394	0.452662	20.3365	3.58906	-4.04312	0.00668605	0.00871481	0	0
3262	tr|X5D2R7|X5D2R7_HUMAN Proteasome subunit beta OS=Homo sapiens OX=9606 GN=PSMB8 PE=1 SV=1;sp|P28062|PSB8_HUMAN Proteasome subunit beta type-8 OS=Homo sapiens OX=9606 GN=PSMB8 PE=1 SV=3;tr|Q5JNW7|Q5JNW7_HUMAN Proteasome subunit beta type-8 OS=Homo sapiens O	X5D2R7;P28062;Q5JNW7;A0A140T998		36.08	X5D2R7	PSMB8	Proteasome subunit beta	20.7665	20.7281	20.6829	20.6343	20.5374	20.4679	20.4145	20.589	0.200746	0.0973524	0.30414	20.6026	4.44382	-2.72532	0.00193492	0.00269331	0	0
387	tr|A2ACR1|A2ACR1_HUMAN Proteasome subunit beta OS=Homo sapiens OX=9606 GN=PSMB9 PE=1 SV=1;tr|A0A0G2JJA7|A0A0G2JJA7_HUMAN Proteasome subunit beta OS=Homo sapiens OX=9606 GN=PSMB9 PE=1 SV=1;sp|P28065|PSB9_HUMAN Proteasome subunit beta type-9 OS=Homo sapiens	A2ACR1;A0A0G2JJA7;P28065		8.4738	A2ACR1	PSMB9	Proteasome subunit beta	18.5814	18.5821	18.5629	18.5826	18.2286	18.1157	18.2867	18.137	0.385241	0.29474	0.475742	18.3846	9.74277	3.34497	7.55681e-06	1.65418e-05	0	0
3794	sp|P62191|PRS4_HUMAN 26S proteasome regulatory subunit 4 OS=Homo sapiens OX=9606 GN=PSMC1 PE=1 SV=1	P62191		113.71	P62191	PSMC1	26S proteasome regulatory subunit 4	23.2912	23.2447	23.2465	23.2272	22.9751	22.9456	22.9051	22.981	0.300724	0.23802	0.363429	23.102	10.9767	4.37308	2.97694e-06	7.22354e-06	0	0
1328	sp|P35998|PRS7_HUMAN 26S proteasome regulatory subunit 7 OS=Homo sapiens OX=9606 GN=PSMC2 PE=1 SV=3;tr|C9JX88|C9JX88_HUMAN 26S proteasome AAA-ATPase subunit RPT1 OS=Homo sapiens OX=9606 GN=PSMC2 PE=1 SV=1	P35998;C9JX88		117.05	P35998	PSMC2	26S proteasome regulatory subunit 7	24.0117	23.9974	24.0178	24.0213	23.71	23.7257	23.7201	23.7483	0.286042	0.23653	0.335555	23.869	13.2226	6.00521	6.78058e-07	1.98824e-06	0	0
7031	tr|R4GNH3|R4GNH3_HUMAN 26S proteasome regulatory subunit 6A OS=Homo sapiens OX=9606 GN=PSMC3 PE=1 SV=1;tr|E9PN50|E9PN50_HUMAN 26S proteasome regulatory subunit 6A (Fragment) OS=Homo sapiens OX=9606 GN=PSMC3 PE=1 SV=9	R4GNH3;E9PN50		118.64	R4GNH3	PSMC3	26S proteasome regulatory subunit 6A	23.789	23.7527	23.7921	23.7918	23.4686	23.5448	23.5424	23.5352	0.258646	0.197915	0.319378	23.6521	9.74762	3.34923	7.52772e-06	1.64944e-05	0	0
3468	sp|P43686|PRS6B_HUMAN 26S proteasome regulatory subunit 6B OS=Homo sapiens OX=9606 GN=PSMC4 PE=1 SV=2	P43686		111.31	P43686	PSMC4	26S proteasome regulatory subunit 6B	23.3847	23.3115	23.3657	23.3417	23.0443	23.0824	23.0472	23.1016	0.28201	0.220617	0.343403	23.2099	10.5136	3.99956	4.17585e-06	9.80224e-06	0	0
3795	sp|P62195|PRS8_HUMAN 26S proteasome regulatory subunit 8 OS=Homo sapiens OX=9606 GN=PSMC5 PE=1 SV=1;tr|J3QSA9|J3QSA9_HUMAN 26S proteasome regulatory subunit 8 (Fragment) OS=Homo sapiens OX=9606 GN=PSMC5 PE=1 SV=1;tr|J3QQM1|J3QQM1_HUMAN 26S proteasome regul	P62195;J3QSA9;J3QQM1;J3KRP2;J3QLH6		162.48	P62195	PSMC5	26S proteasome regulatory subunit 8	24.1797	24.116	24.091	24.1269	23.8081	23.7916	23.8366	23.8255	0.312945	0.251471	0.374419	23.9719	11.6514	4.89297	1.8586e-06	4.79364e-06	0	0
182	tr|A0A087X2I1|A0A087X2I1_HUMAN 26S proteasome regulatory subunit 10B OS=Homo sapiens OX=9606 GN=PSMC6 PE=1 SV=1;sp|P62333|PRS10_HUMAN 26S proteasome regulatory subunit 10B OS=Homo sapiens OX=9606 GN=PSMC6 PE=1 SV=1;tr|H0YJC0|H0YJC0_HUMAN 26S proteasome reg	A0A087X2I1;P62333;H0YJC0		58.446	A0A087X2I1	PSMC6	26S proteasome regulatory subunit 10B	23.6912	23.6955	23.6638	23.6848	23.2456	23.311	23.2444	23.3384	0.399022	0.332755	0.465288	23.4843	13.7818	6.37176	4.86211e-07	1.50257e-06	0	0
5833	sp|Q99460|PSMD1_HUMAN 26S proteasome non-ATPase regulatory subunit 1 OS=Homo sapiens OX=9606 GN=PSMD1 PE=1 SV=2;tr|A0A7I2V523|A0A7I2V523_HUMAN 26S proteasome non-ATPase regulatory subunit 1 OS=Homo sapiens OX=9606 GN=PSMD1 PE=1 SV=1;tr|A0A087WW66|A0A087WW6	Q99460;A0A7I2V523;A0A087WW66;A0A7P0MW50;A0A7I2V5C8;A0A7I2V262;A0A7I2YQY1;A0A7I2V2K8;A0A7I2V479;A0A7I2V641;A0A7I2V4X0;A0A7I2YQI9;A0A7I2V491	3624;5306;5307	171.74	Q99460	PSMD1	26S proteasome non-ATPase regulatory subunit 1	24.2883	24.2486	24.2481	24.2322	23.8998	23.9616	23.9259	23.922	0.32697	0.269924	0.384017	24.0908	13.1185	5.93536	7.22406e-07	2.10334e-06	0	0
1093	tr|B1AJY5|B1AJY5_HUMAN 26S proteasome non-ATPase regulatory subunit 10 OS=Homo sapiens OX=9606 GN=PSMD10 PE=1 SV=1;tr|B1AJY7|B1AJY7_HUMAN 26S proteasome non-ATPase regulatory subunit 10 OS=Homo sapiens OX=9606 GN=PSMD10 PE=1 SV=1;sp|O75832|PSD10_HUMAN 26S	B1AJY5;B1AJY7;O75832		33.379	B1AJY5	PSMD10	26S proteasome non-ATPase regulatory subunit 10	19.9836	19.9516	20.0015	20.0522	18.6973	18.7803	18.8782	18.7935	1.20989	1.11548	1.3043	19.3923	29.3322	13.1041	9.97346e-10	1.95664e-08	1	1
2253	sp|O00231|PSD11_HUMAN 26S proteasome non-ATPase regulatory subunit 11 OS=Homo sapiens OX=9606 GN=PSMD11 PE=1 SV=3	O00231		112.79	O00231	PSMD11	26S proteasome non-ATPase regulatory subunit 11	23.9258	23.9019	23.9348	23.9032	23.5703	23.5992	23.5977	23.6244	0.318549	0.265525	0.371574	23.7572	13.75	6.35129	4.95327e-07	1.52769e-06	0	0
2254	sp|O00232|PSD12_HUMAN 26S proteasome non-ATPase regulatory subunit 12 OS=Homo sapiens OX=9606 GN=PSMD12 PE=1 SV=3	O00232		89.976	O00232	PSMD12	26S proteasome non-ATPase regulatory subunit 12	23.068	23.0612	23.1073	23.0384	22.7072	22.8069	22.7717	22.7804	0.302158	0.234653	0.369663	22.9176	10.2448	3.77613	5.11282e-06	1.17129e-05	0	0
6792	sp|Q9UNM6|PSD13_HUMAN 26S proteasome non-ATPase regulatory subunit 13 OS=Homo sapiens OX=9606 GN=PSMD13 PE=1 SV=2;tr|J3KNQ3|J3KNQ3_HUMAN 26S proteasome non-ATPase regulatory subunit 13 OS=Homo sapiens OX=9606 GN=PSMD13 PE=1 SV=1;tr|A0A087WUL9|A0A087WUL9_HU	Q9UNM6;J3KNQ3;A0A087WUL9;H0YD73;E9PL38		52.086	Q9UNM6	PSMD13	26S proteasome non-ATPase regulatory subunit 13	23.9349	23.9351	23.9042	23.9091	23.5586	23.5456	23.5325	23.5496	0.374261	0.324585	0.423937	23.7337	17.2438	8.36813	7.91121e-08	3.50038e-07	0	0
2284	sp|O00487|PSDE_HUMAN 26S proteasome non-ATPase regulatory subunit 14 OS=Homo sapiens OX=9606 GN=PSMD14 PE=1 SV=1	O00487		41.995	O00487	PSMD14	26S proteasome non-ATPase regulatory subunit 14	22.1779	22.1501	22.1525	22.154	21.8305	21.7386	21.8361	21.7467	0.37063	0.300998	0.440261	21.9733	12.1826	5.28353	1.30454e-06	3.50939e-06	0	0
4121	sp|Q13200|PSMD2_HUMAN 26S proteasome non-ATPase regulatory subunit 2 OS=Homo sapiens OX=9606 GN=PSMD2 PE=1 SV=3	Q13200	2442;2443	161.82	Q13200	PSMD2	26S proteasome non-ATPase regulatory subunit 2	24.4582	24.4682	24.4769	24.453	24.1273	24.1721	24.2175	24.185	0.288603	0.229284	0.347923	24.3198	11.1355	4.49791	2.65857e-06	6.53298e-06	0	0
2434	sp|O43242|PSMD3_HUMAN 26S proteasome non-ATPase regulatory subunit 3 OS=Homo sapiens OX=9606 GN=PSMD3 PE=1 SV=2	O43242		99.546	O43242	PSMD3	26S proteasome non-ATPase regulatory subunit 3	23.9667	23.9825	23.8997	23.9732	23.6107	23.6353	23.8016	23.5754	0.299779	0.186218	0.413341	23.8057	6.04287	-0.543212	0.000259556	0.000413978	0	0
3687	sp|P55036|PSMD4_HUMAN 26S proteasome non-ATPase regulatory subunit 4 OS=Homo sapiens OX=9606 GN=PSMD4 PE=1 SV=1;tr|A6PVX3|A6PVX3_HUMAN 26S proteasome non-ATPase regulatory subunit 4 (Fragment) OS=Homo sapiens OX=9606 GN=PSMD4 PE=1 SV=1	P55036;A6PVX3		103.98	P55036	PSMD4	26S proteasome non-ATPase regulatory subunit 4	22.6742	22.6495	22.7724	22.6794	22.2677	22.3149	22.2674	22.3272	0.399558	0.323683	0.475432	22.4941	12.0528	5.18958	1.42051e-06	3.77379e-06	0	0
4394	sp|Q16401|PSMD5_HUMAN 26S proteasome non-ATPase regulatory subunit 5 OS=Homo sapiens OX=9606 GN=PSMD5 PE=1 SV=3	Q16401		81.41	Q16401	PSMD5	26S proteasome non-ATPase regulatory subunit 5	21.9298	21.9096	21.9137	21.9409	21.4038	21.3148	21.298	21.3812	0.574029	0.505164	0.642894	21.6365	19.0783	9.27273	3.46234e-08	1.86851e-07	0	0
4294	sp|Q15008|PSMD6_HUMAN 26S proteasome non-ATPase regulatory subunit 6 OS=Homo sapiens OX=9606 GN=PSMD6 PE=1 SV=1	Q15008		53.55	Q15008	PSMD6	26S proteasome non-ATPase regulatory subunit 6	22.7004	22.6135	22.7285	22.6505	22.4257	22.399	22.4083	22.3056	0.288588	0.203176	0.374001	22.5289	7.73325	1.40975	4.37343e-05	8.06109e-05	0	0
3619	sp|P51665|PSMD7_HUMAN 26S proteasome non-ATPase regulatory subunit 7 OS=Homo sapiens OX=9606 GN=PSMD7 PE=1 SV=2;tr|H3BNT7|H3BNT7_HUMAN 26S proteasome non-ATPase regulatory subunit 7 OS=Homo sapiens OX=9606 GN=PSMD7 PE=1 SV=1;tr|H3BTM8|H3BTM8_HUMAN 26S prot	P51665;H3BNT7;H3BTM8		65.223	P51665	PSMD7	26S proteasome non-ATPase regulatory subunit 7	22.2714	22.2968	22.3007	22.3037	22.0359	22	22.006	21.9485	0.29557	0.236032	0.355108	22.1454	11.3624	4.67362	2.26729e-06	5.66821e-06	0	0
3522	tr|R4GMR5|R4GMR5_HUMAN 26S proteasome non-ATPase regulatory subunit 8 OS=Homo sapiens OX=9606 GN=PSMD8 PE=1 SV=1;sp|P48556|PSMD8_HUMAN 26S proteasome non-ATPase regulatory subunit 8 OS=Homo sapiens OX=9606 GN=PSMD8 PE=1 SV=2;tr|K7EJR3|K7EJR3_HUMAN 26S prot	R4GMR5;P48556;K7EJR3;K7EJC1		24.251	R4GMR5	PSMD8	26S proteasome non-ATPase regulatory subunit 8	21.9537	21.9033	21.9311	21.8198	21.5582	21.581	21.6213	21.5471	0.325063	0.245512	0.404614	21.7394	9.35245	2.99647	1.03637e-05	2.18128e-05	0	0
2070	tr|J3KN29|J3KN29_HUMAN 26S proteasome non-ATPase regulatory subunit 9 OS=Homo sapiens OX=9606 GN=PSMD9 PE=1 SV=1;sp|O00233|PSMD9_HUMAN 26S proteasome non-ATPase regulatory subunit 9 OS=Homo sapiens OX=9606 GN=PSMD9 PE=1 SV=3;tr|F5H5V4|F5H5V4_HUMAN 26S prot	J3KN29;O00233;F5H5V4;F5GX23;F5H169		25.251	J3KN29	PSMD9	26S proteasome non-ATPase regulatory subunit 9	20.4782	20.4915	20.5048	20.4912	19.2288	19.2857	19.2543	19.4435	1.18834	1.0837	1.29299	19.8972	25.9908	12.0337	2.71458e-09	3.34726e-08	1	1
4008	sp|Q06323|PSME1_HUMAN Proteasome activator complex subunit 1 OS=Homo sapiens OX=9606 GN=PSME1 PE=1 SV=1	Q06323		72.8	Q06323	PSME1	Proteasome activator complex subunit 1	25.0462	25.0516	25.068	25.0215	24.2167	24.1765	24.1526	24.2943	0.836797	0.758866	0.914728	24.6284	24.5761	11.5359	4.31086e-09	4.42954e-08	0	0
172	tr|H0YM70|H0YM70_HUMAN Proteasome activator complex subunit 2 OS=Homo sapiens OX=9606 GN=PSME2 PE=1 SV=1;tr|A0A087X1Z3|A0A087X1Z3_HUMAN Proteasome activator complex subunit 2 OS=Homo sapiens OX=9606 GN=PSME2 PE=1 SV=1;sp|Q9UL46|PSME2_HUMAN Proteasome activ	H0YM70;A0A087X1Z3;Q9UL46		27.48	H0YM70	PSME2	Proteasome activator complex subunit 2	22.8959	22.8308	22.8435	22.8483	21.9895	21.8959	22.0068	22.0081	0.879551	0.805083	0.954019	22.4148	27.033	12.3826	1.96092e-09	2.76494e-08	0	0
2204	tr|K9J957|K9J957_HUMAN Proteasome activator complex subunit 3 OS=Homo sapiens OX=9606 GN=PSME3 PE=1 SV=1;sp|P61289|PSME3_HUMAN Proteasome activator complex subunit 3 OS=Homo sapiens OX=9606 GN=PSME3 PE=1 SV=1;tr|A0A087WTV2|A0A087WTV2_HUMAN Proteasome activ	K9J957;P61289;A0A087WTV2;B3KQ25;K7ESG5;K7ENH2		55.276	K9J957	PSME3	Proteasome activator complex subunit 3	22.4108	22.3781	22.2889	22.3534	22.2215	22.2903	22.2611	22.2586	0.0999388	0.026798	0.17308	22.3078	3.12736	-4.77204	0.0133199	0.0166633	0	0
6103	sp|Q9GZU8|PIP30_HUMAN PSME3-interacting protein OS=Homo sapiens OX=9606 GN=PSME3IP1 PE=1 SV=1;tr|H3BTP8|H3BTP8_HUMAN PSME3-interacting protein (Fragment) OS=Homo sapiens OX=9606 GN=PSME3IP1 PE=1 SV=1;tr|H3BSY6|H3BSY6_HUMAN PSME3-interacting protein (Fragme	Q9GZU8;H3BTP8;H3BSY6;H3BP64;H3BUL4;H3BMX9;H3BU93;H3BTI2		27.467	Q9GZU8	PSME3IP1	PSME3-interacting protein	18.8009	18.78	18.7762	18.79	18.3333	18.3388	18.3305	18.3041	0.460088	0.410687	0.50949	18.5567	21.3159	10.2652	1.39318e-08	9.74437e-08	0	0
4289	sp|Q14997|PSME4_HUMAN Proteasome activator complex subunit 4 OS=Homo sapiens OX=9606 GN=PSME4 PE=1 SV=2;tr|F8WBH5|F8WBH5_HUMAN Proteasome activator complex subunit 4 OS=Homo sapiens OX=9606 GN=PSME4 PE=1 SV=1	Q14997;F8WBH5		27.619	Q14997	PSME4	Proteasome activator complex subunit 4	19.7522	19.7217	19.755	19.7812	19.076	19.1019	19.0758	19.158	0.64958	0.585819	0.71334	19.4277	23.3176	11.0672	6.65207e-09	5.81586e-08	0	0
4552	tr|Q5QPM7|Q5QPM7_HUMAN Proteasome inhibitor PI31 subunit OS=Homo sapiens OX=9606 GN=PSMF1 PE=1 SV=2;sp|Q92530|PSMF1_HUMAN Proteasome inhibitor PI31 subunit OS=Homo sapiens OX=9606 GN=PSMF1 PE=1 SV=2;tr|Q5QPM9|Q5QPM9_HUMAN Proteasome inhibitor PI31 subunit	Q5QPM7;Q92530;Q5QPM9		24.371	Q5QPM7	PSMF1	Proteasome inhibitor PI31 subunit	18.3292	18.2725	18.3801	18.36	17.6295	17.4389	17.608	17.5437	0.780426	0.675353	0.8855	17.9452	16.9998	8.2407	8.88596e-08	3.81443e-07	0	0
2758	sp|O95456|PSMG1_HUMAN Proteasome assembly chaperone 1 OS=Homo sapiens OX=9606 GN=PSMG1 PE=1 SV=1	O95456		32.079	O95456	PSMG1	Proteasome assembly chaperone 1	19.8987	19.9009	19.8096	19.9096	19.1257	19.0264	18.8836	19.0469	0.859041	0.74171	0.976373	19.4502	16.7627	8.09525	1.0182e-07	4.23281e-07	0	0
5535	sp|Q969U7|PSMG2_HUMAN Proteasome assembly chaperone 2 OS=Homo sapiens OX=9606 GN=PSMG2 PE=1 SV=1;tr|V9GZ55|V9GZ55_HUMAN Proteasome assembly chaperone 2 (Fragment) OS=Homo sapiens OX=9606 GN=PSMG2 PE=1 SV=1;tr|K7ENR6|K7ENR6_HUMAN Proteasome assembly chapero	Q969U7;V9GZ55;K7ENR6		7.8083	Q969U7	PSMG2	Proteasome assembly chaperone 2	16.9848	16.9937	16.8371	16.8752	16.1451	16.0426	16.0114	16.094	0.849401	0.743905	0.954896	16.498	18.4282	8.96241	4.59854e-08	2.29572e-07	0	0
5940	sp|Q9BT73|PSMG3_HUMAN Proteasome assembly chaperone 3 OS=Homo sapiens OX=9606 GN=PSMG3 PE=1 SV=1	Q9BT73		19.95	Q9BT73	PSMG3	Proteasome assembly chaperone 3	19.2998	19.2601	19.4124	19.3174	18.6727	18.5775	18.6316	18.5843	0.705887	0.6171	0.794674	18.9695	18.1965	8.84918	5.09982e-08	2.4837e-07	0	0
